# Supplementary material for: Do different foot types affect the 6-min walk test capacity of younths with Charcot-Marie-Tooth neuropathy ?
Source: BMC Pediatr. 2022 May 13;22:277. doi: 10.1186/s12887-022-03338-7 (PMC9101939; doi:10.1186/s12887-022-03338-7)
Supplement: Supplementary file 1 — Additional file 1. [file 12887_2022_3338_MOESM1_ESM.xls]

## Sheet: CMT
ID	Age (years)	Weight (kg)	Height (m)	D6 (m)	Velocity (m/s)	D6%	GENOTYPE	CMT Subtype	PFI	Orthotic devices	Isometric Plantar Flexion Strength (kgf)	Isometric Dorsiflexion Strength ( kgf)	Passive Range of Motion - Dorsiflexion (degrees)
1	12	49.5	1.46	500	1.38889	74.4347	AARS (MFN 2 MPZ)	CMT2N	pronated	INSOLE	21.1667	6.13333	20
2	15	53	1.55	480	1.33333	69.2741	PMP 22 duplication	CMT1A	supinated	INSOLE	26.4	9.2	10
3	7	40	1.36	360	1	61.1569	PMP 22 duplication	CMT1A	pronated	NONE	9.2	1.16667	0
4	11	64.4	1.42	366	1.01667	55.6307	PMP 22 duplication	CMT1A	supinated	INSOLE	17.0333	4.66667	-4
5	9	26.3	1.31	478	1.32778	77.8197	mutation MPZ	CTM1B	supinated	INSOLE	16.2333	2.06667	10
6	13	31.5	1.42	520	1.44444	77.3522	PMP 22 duplication	CMT1A	pronated	NONE	14.7333	7.46667	10
7	7	21.7	1.21	441	1.225	77.5303	mutation MPZ	CTM1B	normal	SUPRAMALEOLAR	9.96667	3.23333	6
8	9	32.8	1.37	512	1.42222	82.6593	PMP 22 duplication	CMT1A	normal	NONE	16.5333	7.83333	12
9	9	27.4	1.4	500	1.38889	79.36	PMP 22 duplication	CMT1A	normal	NONE	17.0333	5.4	10
10	10	60	1.58	440	1.22222	67.3143	PMP 22 duplication	CMT1A	supinated	NONE	26.8667	3.4	0
11	10	54	1.5	520	1.44444	79.1187	GJB 1	CMTX1	supinated	AFO	11.6333	7.4	2
12	11	60.1	1.47	430	1.19444	65.4869	PMP 22 duplication	CMT1A	normal	INSOLE	16.8333	8.86667	10
12	14	38.8	1.5	360	1	53.3966	PMP 22 duplication	CMT1A	supinated	NONE	7.2	3.8	-5
14	14	58	1.62	480	1.33333	70.1211	GJB 1 - V129M	CMTX1	normal	INSOLE	35.4667	11.1667	25
15	14	68.5	1.62	440	1.22222	64.2777	GJB 1	CMTX1	supinated	INSOLE	32.0333	5.63333	-10
16	16	69.9	1.74	460	1.27778	64.2736	GJB 1	CMTX1	supinated	INSOLE	14.5	4.73333	-15
17	17	80.9	1.62	420	1.16667	63.0583	PMP 22 duplication	CMT1A	supinated	NONE	21.5667	4.56667	0
18	14	51.5	1.71	378	1.05	53.1938	PMP 22 duplication	CMT1A	supinated	NONE	14.4	0.53	-5
19	13	50	1.69	500	1.38889	71.2095	PMP 22 duplication	CMT1A	supinated	NONE	15.36	5.13	NO DATA
20	16	48	1.66	621	1.725	91.4074	PMP 22 duplication	CMT1A	normal	NONE	23.73	5.1	15
21	13	49	1.58	522	1.45	75.2799	PMP22 duplication + mutation MPZ	CMT1A	normal	NONE	19.63	2.8	10
22	12	43	1.54	420	1.16667	62.5592	PMP 22 duplication	CMT1A	supinated	INSOLE	16.83	3.2	NO DATA
23	11	54	1.5	571	1.58611	86.8785	PMP 22 duplication	CMT1A	supinated	NONE	17.86	6.93	NO DATA
24	15	75.9	1.6	385	1.06944	56.3846	GDA P1	CMT2K	supinated	NONE	17.33	3.66	15
25	18	58.3	1.78	470	1.17778	59.877	INCONCLUSIVE	INCONCLUSIVE	normal	NONE	20.6	0.46	-10
26	11	28.6	1.4	580	1.61111	90.8877	PMP 22 duplication	CMT1A	normal	NONE	15.55	4.6	20
27	12	59.7	1.54	463	1.28611	70.7914	PMP 22 duplication	CMT1A	supinated	NONE	10.06	1.1	20
28	9	47.7	1.44	496	1.37778	78.0693	PMP 22 duplication	CMT1A	supinated	NONE	16.2333	2.73333	20
29	15	58	1.68	555	1.54167	78.158	PMP 22 duplication	CMT1A	normal	NONE	6.83333	5.33333	10
30	10	49	1.48	456	1.26667	67.6182	PMP 22 duplication	CMT1A	supinated	NONE	13.0667	3.96667	18
32	11	59.7	1.54	421	1.16944	60.1843	PMP 22 duplication	CMT1A	normal	INSOLE	12.2667	3.17	15
